# Supplementary material for: Oxidation Products of Tryptophan and Proline in Adipokinetic Hormones—Artifacts or Post-Translational Modifications?
Source: Life (Basel). 2023 Dec 10;13(12):2315. doi: 10.3390/life13122315 (PMC10744910; doi:10.3390/life13122315)
Supplement: Supplementary file 1 [file life-13-02315-s001.zip]

Archive with 1 entries (1 files):
- life-2698554-supplementary.pdf
